# Supplementary material for: PKD1 Nonsense Variant in a Lagotto Romagnolo Family with Polycystic Kidney Disease
Source: Genes (Basel). 2023 Jun 1;14(6):1210. doi: 10.3390/genes14061210 (PMC10297835; doi:10.3390/genes14061210)
Supplement: Supplementary file 1 [file genes-14-01210-s001.zip]

Archive with 2 entries (2 files):
- TableS1.xlsx
- TableS2_R1.xlsx
