# Supplementary material for: PKD1 Nonsense Variant in a Lagotto Romagnolo Family with Polycystic Kidney Disease
Source: Genes (Basel). 2023 Jun 1;14(6):1210. doi: 10.3390/genes14061210 (PMC10297835; doi:10.3390/genes14061210)
Supplement: Supplementary file 1 [file genes-14-01210-s001.zip › TableS2_R1.xlsx]

## Sheet: TableS2
Table S2. Private protein-changing variants in the sequenced dog affected with polycystic kidney disease. A total of 961 genomes was considered for the analysis. These genomes comprised 30 genomes from Lagotto Romagnolo dogs and 931 other genomes. Private variants in the affected index female were obtained by filtering all variants that were present at least once in the 931 other control genomes.…
Chromosome	Position	REF	ALT	FILTER	LR1246 (PKD-affected female)	LR1247 (dam)	LR1248 (unaffected brother)	LR1250 (sire)	Frequency of 0/1 genotypes in 26 other LR genomes	Frequency of 0/0 genotypes in 26 other LR genomes	EFFECT	IMPACT	GENE	FEATUREID	Exon	HGVS_C	HGVS_P	OMIM gene	OMIM phene	OMIA
chr30	1020570	G	A	PASS	1/1	0/1	0/0	0/1	3	23	missense_variant	MODERATE	LPCAT4	XM_038579898.1	4	c.506G>A	p.Arg169Gln	611949	n.a.	n.a.
chr30	7426897	G	A	PASS	1/1	0/1	0/0	0/1	1	25	missense_variant	MODERATE	LOC100687820	XM_038580024.1	2	c.221C>T	p.Ser74Phe	n.a.	n.a.	n.a.
chr6	39295382	G	T	PASS	0/1	0/0	0/0	0/0	0	26	stop_gained	HIGH	PKD1	NM_001006650.1_3	17	c.7195G>T	p.Glu2399*	601313	173900	000807-9615
chr7	43069056	A	C	PASS	0/1	0/0	0/0	0/0	0	26	missense_variant	MODERATE	NUP210L	XM_038543269.1	6	c.766A>C	p.Ile256Leu	n.a.	n.a.	n.a.
